# Supplementary material for: Should Physicians Be Aware of Rhythm Disturbances in Adults with Systemic Autoimmune Diseases and Anti-Ro52 Antibodies? A Cross-Sectional Study
Source: J Clin Med. 2024 Jun 15;13(12):3510. doi: 10.3390/jcm13123510 (PMC11204400; doi:10.3390/jcm13123510)
Supplement: Supplementary file 1 [file jcm-13-03510-s001.zip]

Archive with 1 entries (1 files):
- jcm-3001340-supplementary.pdf
